# Supplementary material for: Distinct plasma chemokines and cytokines signatures in Leishmania guyanensis-infected patients with cutaneous leishmaniasis
Source: Front Immunol. 2022 Aug 25;13:974051. doi: 10.3389/fimmu.2022.974051 (PMC9453042; doi:10.3389/fimmu.2022.974051)
Supplement: Supplementary file 3 [file Table_1.xlsx]

## Sheet: Sheet 1
	IL_1b	IL_1ra	IL_2	IL_4	IL_5	IL_6	IL_7	IL_8	IL_9	IL_10	IL_12	IL_13	IL_15	IL_17	Eotaxin	FGF_basic	G_CSF	GM_CSF	IFN_gama	IP_10	MCP_1	MIP_1a	PDGF_bb	MIP_1b	RANTES	TNF_alfa	VEGF
IL_1b	1	0.754113	0.0831812	0.625534	0.29572	0.718912	0.469723	0.68975	0.465878	0.493011	0.656002	0.431571	0.707509	0.591986	0.559669	0.589891	0.758061	0.535604	0.723864	0.369306	0.710036	0.635088	0.0455909	0.268898	0.546686	0.588081	0.537744
IL_1ra	0.754113	1	0.157013	0.657268	0.227079	0.785571	0.366891	0.675706	0.567427	0.506718	0.73252	0.381776	0.669201	0.650608	0.606141	0.658496	0.727727	0.394635	0.673364	0.490332	0.608993	0.621114	0.171321	0.40804	0.533756	0.502683	0.590214
IL_2	0.0831812	0.157013	1	0.381444	0.451803	0.119062	-0.39584	-0.254801	0.477581	0.57473	0.280212	0.264795	0.154102	0.317073	0.413289	0.222332	0.102909	-0.285103	0.254134	0.173536	-0.296058	0.483057	0.162631	0.205869	0.0704231	0.477656	0.293238
IL_4	0.625534	0.657268	0.381444	1	0.465066	0.548005	0.370208	0.426859	0.71824	0.698476	0.620955	0.499549	0.645858	0.74684	0.713359	0.628597	0.640141	0.357183	0.72822	0.411065	0.413422	0.689628	0.404012	0.439235	0.31511	0.57393	0.68577
IL_5	0.29572	0.227079	0.451803	0.465066	1	0.0636349	0.139297	-0.0295841	0.316349	0.534444	0.177629	0.54367	0.333725	0.186284	0.298051	0.23098	0.321552	0.167257	0.465072	-0.0371148	0.117787	0.367671	-0.0240365	-0.106697	-0.0248553	0.421036	0.312956
IL_6	0.718912	0.785571	0.119062	0.548005	0.0636349	1	0.275297	0.709858	0.552084	0.439961	0.781903	0.233095	0.620104	0.677724	0.582623	0.635222	0.705549	0.322512	0.58672	0.617637	0.586705	0.609514	0.204903	0.518106	0.664701	0.456253	0.534438
IL_7	0.469723	0.366891	-0.39584	0.370208	0.139297	0.275297	1	0.546541	0.132245	0.166413	0.2958	0.372524	0.406819	0.242151	0.176914	0.355946	0.47878	0.654278	0.376265	-0.0120392	0.720453	0.144617	0.0669745	-0.0335201	0.0289135	0.0621921	0.381917
IL_8	0.68975	0.675706	-0.254801	0.426859	-0.0295841	0.709858	0.546541	1	0.324491	0.164863	0.566831	0.161251	0.552793	0.500514	0.424906	0.515331	0.643532	0.554913	0.501757	0.440641	0.73978	0.384813	0.0579046	0.319368	0.545316	0.264863	0.405211
IL_9	0.465878	0.567427	0.477581	0.71824	0.316349	0.552084	0.132245	0.324491	1	0.665526	0.691763	0.316931	0.458352	0.829689	0.696183	0.575785	0.456283	0.0796949	0.505919	0.531526	0.162268	0.714086	0.581185	0.709361	0.357329	0.397631	0.626123
IL_10	0.493011	0.506718	0.57473	0.698476	0.534444	0.439961	0.166413	0.164863	0.665526	1	0.629954	0.561185	0.502962	0.601945	0.641514	0.512667	0.483284	0.159179	0.622118	0.301728	0.224784	0.654265	0.323689	0.349085	0.258768	0.55892	0.683496
IL_12	0.656002	0.73252	0.280212	0.620955	0.177629	0.781903	0.2958	0.566831	0.691763	0.629954	1	0.408154	0.598202	0.786319	0.630179	0.727836	0.630288	0.243737	0.55553	0.507873	0.485791	0.659592	0.398347	0.58752	0.509215	0.403926	0.737499
IL_13	0.431571	0.381776	0.264795	0.499549	0.54367	0.233095	0.372524	0.161251	0.316931	0.561185	0.408154	1	0.448079	0.303915	0.338605	0.384882	0.451086	0.373833	0.540939	0.0182062	0.389695	0.417525	0.0388521	0.00888138	0.0515662	0.427407	0.501506
IL_15	0.707509	0.669201	0.154102	0.645858	0.333725	0.620104	0.406819	0.552793	0.458352	0.502962	0.598202	0.448079	1	0.540131	0.560299	0.581285	0.7116	0.539588	0.738882	0.304874	0.623165	0.601552	0.0361476	0.225389	0.451483	0.605409	0.511515
IL_17	0.591986	0.650608	0.317073	0.74684	0.186284	0.677724	0.242151	0.500514	0.829689	0.601945	0.786319	0.303915	0.540131	1	0.685385	0.698178	0.584587	0.18964	0.573127	0.581226	0.350883	0.739423	0.587025	0.754706	0.475946	0.415689	0.690036
Eotaxin	0.559669	0.606141	0.413289	0.713359	0.298051	0.582623	0.176914	0.424906	0.696183	0.641514	0.630179	0.338605	0.560299	0.685385	1	0.580268	0.512631	0.226823	0.622887	0.514767	0.338763	0.664123	0.398744	0.533035	0.434228	0.528858	0.604869
FGF_basic	0.589891	0.658496	0.222332	0.628597	0.23098	0.635222	0.355946	0.515331	0.575785	0.512667	0.727836	0.384882	0.581285	0.698178	0.580268	1	0.621097	0.301415	0.562462	0.404245	0.50732	0.600541	0.324901	0.423464	0.386977	0.411405	0.638377
G_CSF	0.758061	0.727727	0.102909	0.640141	0.321552	0.705549	0.47878	0.643532	0.456283	0.483284	0.630288	0.451086	0.7116	0.584587	0.512631	0.621097	1	0.505868	0.738306	0.391223	0.683679	0.617791	0.0272212	0.239218	0.492658	0.558868	0.534552
GM_CSF	0.535604	0.394635	-0.285103	0.357183	0.167257	0.322512	0.654278	0.554913	0.0796949	0.159179	0.243737	0.373833	0.539588	0.18964	0.226823	0.301415	0.505868	1	0.531641	0.0804393	0.704788	0.255552	-0.227269	-0.132311	0.240048	0.349242	0.268748
IFN_gama	0.723864	0.673364	0.254134	0.72822	0.465072	0.58672	0.376265	0.501757	0.505919	0.622118	0.55553	0.540939	0.738882	0.573127	0.622887	0.562462	0.738306	0.531641	1	0.34272	0.560595	0.665037	0.0674772	0.224828	0.441505	0.692718	0.545147
IP_10	0.369306	0.490332	0.173536	0.411065	-0.0371148	0.617637	-0.0120392	0.440641	0.531526	0.301728	0.507873	0.0182062	0.304874	0.581226	0.514767	0.404245	0.391223	0.0804393	0.34272	1	0.215593	0.507102	0.323364	0.638698	0.564229	0.303017	0.349924
MCP_1	0.710036	0.608993	-0.296058	0.413422	0.117787	0.586705	0.720453	0.73978	0.162268	0.224784	0.485791	0.389695	0.623165	0.350883	0.338763	0.50732	0.683679	0.704788	0.560595	0.215593	1	0.331518	-0.115874	0.0302128	0.388562	0.346227	0.380978
MIP_1a	0.635088	0.621114	0.483057	0.689628	0.367671	0.609514	0.144617	0.384813	0.714086	0.654265	0.659592	0.417525	0.601552	0.739423	0.664123	0.600541	0.617791	0.255552	0.665037	0.507102	0.331518	1	0.299155	0.503394	0.488936	0.642435	0.585695
PDGF_bb	0.0455909	0.171321	0.162631	0.404012	-0.0240365	0.204903	0.0669745	0.0579046	0.581185	0.323689	0.398347	0.0388521	0.0361476	0.587025	0.398744	0.324901	0.0272212	-0.227269	0.0674772	0.323364	-0.115874	0.299155	1	0.682053	-0.0586888	-0.122318	0.452916
MIP_1b	0.268898	0.40804	0.205869	0.439235	-0.106697	0.518106	-0.0335201	0.319368	0.709361	0.349085	0.58752	0.00888138	0.225389	0.754706	0.533035	0.423464	0.239218	-0.132311	0.224828	0.638698	0.0302128	0.503394	0.682053	1	0.423611	0.107283	0.443975
RANTES	0.546686	0.533756	0.0704231	0.31511	-0.0248553	0.664701	0.0289135	0.545316	0.357329	0.258768	0.509215	0.0515662	0.451483	0.475946	0.434228	0.386977	0.492658	0.240048	0.441505	0.564229	0.388562	0.488936	-0.0586888	0.423611	1	0.466957	0.220078
TNF_alfa	0.588081	0.502683	0.477656	0.57393	0.421036	0.456253	0.0621921	0.264863	0.397631	0.55892	0.403926	0.427407	0.605409	0.415689	0.528858	0.411405	0.558868	0.349242	0.692718	0.303017	0.346227	0.642435	-0.122318	0.107283	0.466957	1	0.371915
VEGF	0.537744	0.590214	0.293238	0.68577	0.312956	0.534438	0.381917	0.405211	0.626123	0.683496	0.737499	0.501506	0.511515	0.690036	0.604869	0.638377	0.534552	0.268748	0.545147	0.349924	0.380978	0.585695	0.452916	0.443975	0.220078	0.371915	1
Supplementary Table 1A. Rho value of biomarkers pairs among the patients with cutaneous leishmaniasis caused by Leishmania guyanensis.
