# Supplementary material for: Distinct plasma chemokines and cytokines signatures in Leishmania guyanensis-infected patients with cutaneous leishmaniasis
Source: Front Immunol. 2022 Aug 25;13:974051. doi: 10.3389/fimmu.2022.974051 (PMC9453042; doi:10.3389/fimmu.2022.974051)
Supplement: Supplementary file 4 [file Table_2.xlsx]

## Sheet: Sheet 1
	IL_1b	IL_1ra	IL_2	IL_4	IL_5	IL_6	IL_7	IL_8	IL_9	IL_10	IL_12	IL_13	IL_15	IL_17	Eotaxin	FGF_basic	G_CSF	GM_CSF	IFN_gama	IP_10	MCP_1	MIP_1a	PDGF_bb	MIP_1b	RANTES	TNF_alfa	VEGF
IL_1b	1	0.618167	0.00804352	0.610921	0.175838	0.621579	0.349456	0.554964	0.478825	0.45514	0.529015	0.219706	0.443182	0.556678	0.443686	0.554058	0.307667	0.322217	0.649304	0.312898	0.495553	0.632757	-0.057358	0.304693	0.476362	0.523434	0.433177
IL_1ra	0.618167	1	0.148566	0.517734	0.0266287	0.688681	0.135256	0.639686	0.497725	0.454582	0.541549	0.0521612	0.479944	0.618838	0.373059	0.524305	0.517877	0.272162	0.582435	0.477597	0.413901	0.46072	0.0514039	0.469985	0.533459	0.379627	0.438653
IL_2	0.00804352	0.148566	1	0.270545	0.209403	0.177169	-0.638891	-0.179063	0.0500829	0.45304	0.104459	0.10631	0.21754	0.257445	0.260437	0.267346	0.443541	0.176498	0.244472	0.252364	-0.265986	0.275922	0.141196	0.345229	0.142315	0.408961	0.198859
IL_4	0.610921	0.517734	0.270545	1	0.298525	0.504552	0.15309	0.428688	0.437157	0.59293	0.451518	0.232516	0.4684	0.635562	0.476071	0.579617	0.408659	0.426853	0.743939	0.353152	0.349428	0.559258	0.172737	0.404849	0.313598	0.55064	0.555441
IL_5	0.175838	0.0266287	0.209403	0.298525	1	-0.00756276	0.0553144	-0.151013	0.0884342	0.37813	0.0653436	0.426874	0.00918518	0.0232955	0.0885297	0.20128	-0.206284	0.0973072	0.33919	-0.209796	-0.0531761	0.277025	-0.0368523	-0.178259	-0.106124	0.384918	0.121049
IL_6	0.621579	0.688681	0.177169	0.504552	-0.00756276	1	0.120115	0.600016	0.610341	0.467436	0.68695	-0.068445	0.462673	0.666627	0.421779	0.512912	0.443436	0.136951	0.492993	0.535587	0.36478	0.53879	0.0816666	0.53408	0.574431	0.404123	0.471585
IL_7	0.349456	0.135256	-0.638891	0.15309	0.0553144	0.120115	1	0.36127	0.238581	0.0302427	0.181807	0.150694	0.0217958	0.144781	0.0333621	0.112903	-0.226256	0.0961592	0.178142	-0.0863428	0.470679	0.0808336	0.0903064	-0.127156	-0.000383697	-0.0229279	0.198939
IL_8	0.554964	0.639686	-0.179063	0.428688	-0.151013	0.600016	0.36127	1	0.464634	0.25624	0.495052	-0.0982518	0.353868	0.525779	0.378872	0.384367	0.342341	0.14238	0.422326	0.458942	0.518387	0.329137	0.0321661	0.400204	0.493494	0.203076	0.458523
IL_9	0.478825	0.497725	0.0500829	0.437157	0.0884342	0.610341	0.238581	0.464634	1	0.382115	0.587951	0.00133654	0.275843	0.707361	0.264734	0.413842	0.18094	0.0588156	0.360512	0.369202	0.189195	0.495614	0.234726	0.56147	0.333702	0.270604	0.392112
IL_10	0.45514	0.454582	0.45304	0.59293	0.37813	0.467436	0.0302427	0.25624	0.382115	1	0.533404	0.315384	0.39289	0.477537	0.376751	0.515045	0.373776	0.288048	0.60981	0.270868	0.204569	0.573843	0.0727007	0.273238	0.269091	0.620744	0.583434
IL_12	0.529015	0.541549	0.104459	0.451518	0.0653436	0.68695	0.181807	0.495052	0.587951	0.533404	1	0.0870571	0.403546	0.597823	0.368363	0.467118	0.24212	0.056383	0.375045	0.352385	0.285706	0.525219	0.140824	0.443676	0.45796	0.350461	0.582213
IL_13	0.219706	0.0521612	0.10631	0.232516	0.426874	-0.068445	0.150694	-0.0982518	0.00133654	0.315384	0.0870571	1	0.117849	-0.0343695	0.0968588	0.144164	-0.160256	0.250039	0.291568	-0.104834	0.154112	0.195372	0.00536635	-0.151222	-0.0902764	0.290936	0.23537
IL_15	0.443182	0.479944	0.21754	0.4684	0.00918518	0.462673	0.0217958	0.353868	0.275843	0.39289	0.403546	0.117849	1	0.397704	0.379045	0.401904	0.434203	0.365037	0.48774	0.340382	0.399428	0.396636	-0.105649	0.291547	0.384508	0.432709	0.381481
IL_17	0.556678	0.618838	0.257445	0.635562	0.0232955	0.666627	0.144781	0.525779	0.707361	0.477537	0.597823	-0.0343695	0.397704	1	0.372037	0.596217	0.520336	0.281085	0.53617	0.521663	0.281246	0.526278	0.327575	0.712163	0.427849	0.373047	0.53205
Eotaxin	0.443686	0.373059	0.260437	0.476071	0.0885297	0.421779	0.0333621	0.378872	0.264734	0.376751	0.368363	0.0968588	0.379045	0.372037	1	0.41407	0.249914	0.278169	0.451445	0.366378	0.392023	0.464095	0.156576	0.386023	0.3782	0.407507	0.365958
FGF_basic	0.554058	0.524305	0.267346	0.579617	0.20128	0.512912	0.112903	0.384367	0.413842	0.515045	0.467118	0.144164	0.401904	0.596217	0.41407	1	0.444923	0.393462	0.584898	0.37923	0.329452	0.552863	0.0783054	0.362067	0.398492	0.494608	0.527617
G_CSF	0.307667	0.517877	0.443541	0.408659	-0.206284	0.443436	-0.226256	0.342341	0.18094	0.373776	0.24212	-0.160256	0.434203	0.520336	0.249914	0.444923	1	0.334273	0.454735	0.503338	0.175941	0.240979	0.0559499	0.501501	0.343588	0.298964	0.394621
GM_CSF	0.322217	0.272162	0.176498	0.426853	0.0973072	0.136951	0.0961592	0.14238	0.0588156	0.288048	0.056383	0.250039	0.365037	0.281085	0.278169	0.393462	0.334273	1	0.505933	0.166175	0.483682	0.193534	-0.00429563	0.193887	0.0372323	0.386195	0.344164
IFN_gama	0.649304	0.582435	0.244472	0.743939	0.33919	0.492993	0.178142	0.422326	0.360512	0.60981	0.375045	0.291568	0.48774	0.53617	0.451445	0.584898	0.454735	0.505933	1	0.291003	0.435994	0.570347	-0.0434878	0.283352	0.288326	0.660432	0.485676
IP_10	0.312898	0.477597	0.252364	0.353152	-0.209796	0.535587	-0.0863428	0.458942	0.369202	0.270868	0.352385	-0.104834	0.340382	0.521663	0.366378	0.37923	0.503338	0.166175	0.291003	1	0.222284	0.344369	0.2016	0.605313	0.491878	0.215501	0.399901
MCP_1	0.495553	0.413901	-0.265986	0.349428	-0.0531761	0.36478	0.470679	0.518387	0.189195	0.204569	0.285706	0.154112	0.399428	0.281246	0.392023	0.329452	0.175941	0.483682	0.435994	0.222284	1	0.220672	-0.000606658	0.157903	0.220285	0.252796	0.393151
MIP_1a	0.632757	0.46072	0.275922	0.559258	0.277025	0.53879	0.0808336	0.329137	0.495614	0.573843	0.525219	0.195372	0.396636	0.526278	0.464095	0.552863	0.240979	0.193534	0.570347	0.344369	0.220672	1	0.0182068	0.357213	0.408469	0.598512	0.385758
PDGF_bb	-0.057358	0.0514039	0.141196	0.172737	-0.0368523	0.0816666	0.0903064	0.0321661	0.234726	0.0727007	0.140824	0.00536635	-0.105649	0.327575	0.156576	0.0783054	0.0559499	-0.00429563	-0.0434878	0.2016	-0.000606658	0.0182068	1	0.396681	-0.0790862	-0.174791	0.293468
MIP_1b	0.304693	0.469985	0.345229	0.404849	-0.178259	0.53408	-0.127156	0.400204	0.56147	0.273238	0.443676	-0.151222	0.291547	0.712163	0.386023	0.362067	0.501501	0.193887	0.283352	0.605313	0.157903	0.357213	0.396681	1	0.38943	0.144622	0.387057
RANTES	0.476362	0.533459	0.142315	0.313598	-0.106124	0.574431	-0.000383697	0.493494	0.333702	0.269091	0.45796	-0.0902764	0.384508	0.427849	0.3782	0.398492	0.343588	0.0372323	0.288326	0.491878	0.220285	0.408469	-0.0790862	0.38943	1	0.307493	0.242673
TNF_alfa	0.523434	0.379627	0.408961	0.55064	0.384918	0.404123	-0.0229279	0.203076	0.270604	0.620744	0.350461	0.290936	0.432709	0.373047	0.407507	0.494608	0.298964	0.386195	0.660432	0.215501	0.252796	0.598512	-0.174791	0.144622	0.307493	1	0.367042
VEGF	0.433177	0.438653	0.198859	0.555441	0.121049	0.471585	0.198939	0.458523	0.392112	0.583434	0.582213	0.23537	0.381481	0.53205	0.365958	0.527617	0.394621	0.344164	0.485676	0.399901	0.393151	0.385758	0.293468	0.387057	0.242673	0.367042	1
Supplementary Table 1B. Rho value of plasma biomarkers pairs among healthy controls with the same socio-epidemiology characteristics and area of endemicity as the patients with cutaneous leishmaniasis.
